# Supplementary material for: Multi-Omics Analysis of Circulating Exosomes in Adherent Long-Term Treated OSA Patients
Source: Int J Mol Sci. 2023 Nov 8;24(22):16074. doi: 10.3390/ijms242216074 (PMC10671639; doi:10.3390/ijms242216074)
Supplement: Supplementary file 1 [file ijms-24-16074-s001.zip]

Archive with 15 entries (15 files):
- Figure S1.pptx
- Figure S10.pptx
- Figure S11.pptx
- Figure S2.pptx
- Figure S3.pptx
- Figure S4.pptx
- Figure S5.pptx
- Figure S6.pptx
- Figure S7.pptx
- Figure S8.pptx
- Figure S9.pdf
- ijms-2596792-supplementary.pdf
- Table S2 glycerolipids-ROC_univ.xlsx
- Table S3 combined lipids-ROC_univ.xlsx
- Total S1 total lipids-metaboanalyst_ROC_6-16-23.xlsx
